# Supplementary material for: Magnitude of Stratification in Human Populations and Impacts on Genome Wide Association Studies
Source: PLoS One. 2010 Jan 13;5(1):e8695. doi: 10.1371/journal.pone.0008695 (PMC2805717; doi:10.1371/journal.pone.0008695)
Supplement: Table S2 — Cis eQTL detected in the Hispanic American samples from the human liver-specific cohort. (0.03 MB XLS) [file pone.0008695.s002.xls]

## Sheet: Sheet1
Table S2
Reporter ID	SNP ID	KW test p-value
10023818618	rs1047881	1.66703e-110
10023819822	rs6699332	1.18545e-21
10025903425	rs1623927	2.26577e-138
10025907436	rs11807829	7.40013e-08
10023819641	rs1400030	1.77523e-48
10025905347	rs10936548	3.6079e-65
10023809847	rs13118459	4.44298e-77
10023833711	rs9349693	3.95258e-95
10023807817	rs589570	3.52533e-47
10023817538	rs10239340	3.28147e-93
10023830308	rs2075756	2.48274e-09
10023839831	rs2571997	2.70967e-155
10025910749	rs2571997	3.27795e-156
10025935357	rs7013657	3.84601e-142
10031920631	rs17133461	2.57312e-115
10023820682	rs10843881	8.34306e-125
10023833510	rs3910748	1.55718e-64
10025919450	rs6565724	8.97685e-96
10025919814	rs169201	7.15427e-94
10025920055	rs17563986	2.61631e-66
10025921882	rs169201	2.18229e-71
10025923065	rs9914073	4.41981e-97
10025930637	rs169201	3.71887e-132
10025904547	rs11668758	2.55018e-123
10031920673	rs10425594	3.93574e-121
10023820657	rs2836966	1.5841e-41
10023808042	rs760555	1.44558e-63
10023809539	rs2330635	4.49744e-129
10025903450	rs2285177	2.28626e-76
